# Supplementary material for: Identification of Effective Anticancer G-Quadruplex-Targeting Chemotypes through the Exploration of a High Diversity Library of Natural Compounds
Source: Pharmaceutics. 2021 Oct 3;13(10):1611. doi: 10.3390/pharmaceutics13101611 (PMC8537501; doi:10.3390/pharmaceutics13101611)
Supplement: Supplementary file 1 [file pharmaceutics-13-01611-s001.zip]

Archive with 1 entries (1 files):
- pharmaceutics-1360773-supplementary.pdf
